# Supplementary material for: Screening and evolution of a novel protist xylose isomerase from the termite Reticulitermes speratus for efficient xylose fermentation in Saccharomyces cerevisiae
Source: Biotechnol Biofuels. 2017 Aug 23;10:203. doi: 10.1186/s13068-017-0890-1 (PMC5569483; doi:10.1186/s13068-017-0890-1)
Supplement: Supplementary file 1 — Additional file 1: Table S1. Identities between novel XIs and other functional XIs. [file 13068_2017_890_MOESM1_ESM.xls]

## Sheet: Sheet1
Other known XIs		Novel XIs
Strain	ACCESSION No.	RsXI-A	RsXI-B	RsXI-C1	RsXI-C2	RsXI-D1	RsXI-D2	RsXI-E	RsXI-F
Bacteroides fragilis	CAH08054	64.2691	66.1215	51.2702	50.348	51.4943	50.8046	51.4943	50.3432
Bacteroides stercoris	AEK21499	66.3573	67.757	51.963	50.8121	52.7523	51.4943	52.0642	51.4943
Bacteroides thetaiotaomicron	AA075900	67.0534	67.2897	53.1178	52.0833	53.7931	52.6437	52.8736	53.5632
Burkholderia cenocepacia	CAR57287	50.6977	50.2326	49.1954	46.6667	48.5057	49.1954	48.046	49.1954
Ciona intestinalis	XP_002125575	45.4338	48.8372	47.5751	47.4771	48.4919	47.0998	47.5638	46.789
Clostridium difficile	ZP_05273082	54.8165	49.7717	57.5	55.9091	57.0776	57.3059	56.621	56.0364
Clostridium phytofermentans	ABX41597	51.5012	50.5747	63.4091	60.9091	62.6424	62.8702	60.1367	62.156
Cyllamyces aberensis	DD455623	64.3519	64.5688	51.2528	49.2027	52.2727	51.3636	51.5909	52.5
Lactococcus lactis	WP_057720788	51.1574	51.5152	56.3927	54.9199	56.621	56.3927	55.2511	55.2511
Orpinomyces sp. ukk1	ACA65427	48.2759	48.8372	50.8046	49.4279	51.0345	50.2294	48.9655	50.3448
Piromyces sp. E2	CAB76571	65.8933	64.486	51.0393	50.4651	52.2936	50.9174	51.6055	52.8736
Prevotella ruminicola	AGL34957	66.3573	65.8879	51.0393	50	52.0642	50.9174	51.8349	52.8736
Ruminococcus flavefaciens	AFC15874	63.4259	62.704	49.6471	49.42	51.8349	49.7706	53.8991	50.8046
Ru-XI	AEL74969	48.7239	50.3513	61.4155	59.9542	61.1872	62.3288	61.1872	59.8174
XYM1	AEG75765	61.7169	62.8505	50.2347	49.1879	50.6881	50.1144	52.5229	49.884
XYM2	AEG75766	63.4259	61.3054	50.4608	52.5463	51.4943	51.0345	52.4138	51.1521
