# Supplementary material for: Screening and evolution of a novel protist xylose isomerase from the termite Reticulitermes speratus for efficient xylose fermentation in Saccharomyces cerevisiae
Source: Biotechnol Biofuels. 2017 Aug 23;10:203. doi: 10.1186/s13068-017-0890-1 (PMC5569483; doi:10.1186/s13068-017-0890-1)
Supplement: Supplementary file 2 — Additional file 2: Table S2. List of strains. [file 13068_2017_890_MOESM2_ESM.xls]

## Sheet: Sheet1
Strain	Relevant features	Reference
MT8-1	MATa ade his3 leu2 trp1 ura3	[43]
W303-1B	MATα leu2-3,112 trp1-1 can1-100 ura3-1 ade2-1 his3-11,15	[44]
W303-1BA	W303-1B expressing ADE2	this study
PP600	MT8-1 overexpressing XKS1, RKI1, RPE1, TAL1, and TKL1, and deleted GRE3	this study
W600	W303-1BA overexpressing XKS1, RKI1, RPE1, TAL1, and TKL1, and deleted GRE3	this study
W600W	W600W expressing TRP1	this study
MR110	PP600 expressing RsXI-A with pRS-R110	this study
MR210	PP600 expressing RsXI-B with pRS-R210	this study
MR310	PP600 expressing RsXI-C1 with pRS-R310	this study
MR410	PP600 expressing RsXI-C2 with pRS-R410	this study
MR510	PP600 expressing RsXI-D1 with pRS-R510	this study
MR610	PP600 expressing RsXI-D2 with pRS-R610	this study
MR710	PP600 expressing RsXI-E with pRS-R710	this study
MR810	PP600 expressing RsXI-F with pRS-R810	this study
MR311	PP600 expressing codon optimized RsXI-C1 (RsXIC1O) with pRS-R311	this study
MP110	PP600 expressing Piromyces sp. E2 xylose isomerase gene (PiXI) with pRS-P110	this study
MP111	PP600 expressing codon optimized PiXI (PiXIO) with pRS-P111	this study
MC111	PP600 expressing codon optimized Clostridium phytofermentans DSM18823 xylose isomerase gene (CpXIO) with pRS-C111	this study
MVC110	PP600 no expression (vector control) with pRS436GAP	this study
WR311	W600W expressing (RsXIC1O) with pRS-R311	this study
WP111	W600W expressing (PiXIO) with pRS-P111	this study
WC111	W600W expressing (CpXIO) with pRS-C111	this study
WVC110	W600W no expression (vector control) with pRS436GAP	this study
WR320	W600W expressing RsXIC1O with pRS-R320	this study
WR321I	W600W expressing RsXIC1O-T76I with pRS-R321I	this study
WR322G	W600W expressing RsXIC1O-E125G with pRS-R322G	this study
WR323F	W600W expressing RsXIC1O-I286F with pRS-R323F	this study
WR324T	W600W expressing RsXIC1O-N337T with pRS-R324T	this study
WR325E	W600W expressing RsXIC1O-K384E with pRS-R325E	this study
WR324A	W600W expressing RsXIC1O-N337A with pRS-R324A	this study
WR324R	W600W expressing RsXIC1O-N337R with pRS-R324R	this study
WR324D	W600W expressing RsXIC1O-N337D with pRS-R324D	this study
WR324C	W600W expressing RsXIC1O-N337C with pRS-R324C	this study
WR324Q	W600W expressing RsXIC1O-N337Q with pRS-R324Q	this study
WR324E	W600W expressing RsXIC1O-N337E with pRS-R324E	this study
WR324G	W600W expressing RsXIC1O-N337G with pRS-R324G	this study
WR324H	W600W expressing RsXIC1O-N337H with pRS-R324H	this study
WR324I	W600W expressing RsXIC1O-N337I with pRS-R324I	this study
WR324L	W600W expressing RsXIC1O-N337L with pRS-R324L	this study
WR324K	W600W expressing RsXIC1O-N337K with pRS-R324K	this study
WR324M	W600W expressing RsXIC1O-N337M with pRS-R324M	this study
WR324F	W600W expressing RsXIC1O-N337F with pRS-R324F	this study
WR324P	W600W expressing RsXIC1O-N337P with pRS-R324P	this study
WR324S	W600W expressing RsXIC1O-N337S with pRS-R324S	this study
WR324W	W600W expressing RsXIC1O-N337W with pRS-R324W	this study
WR324Y	W600W expressing RsXIC1O-N337Y with pRS-R324Y	this study
WR324V	W600W expressing RsXIC1O-N337V with pRS-R324V	this study
WP120	W600W expressing PiXIO with pRS-P120	this study
WP124A	W600W expressing PiXIO-N338A with pRS-P124A	this study
WP124C	W600W expressing PiXIO-N338C with pRS-P124C	this study
WP124T	W600W expressing PiXIO-N338T with pRS-P124T	this study
WP124V	W600W expressing PiXIO-N338V with pRS-P124V	this study
WC120	W600W expressing CpXIO with pRS-C120	this study
WC124A	W600W expressing CpXIO-N337A with pRS-C124A	this study
WC124C	W600W expressing CpXIO-N337C with pRS-C124C	this study
WC124T	W600W expressing CpXIO-N337T with pRS-C124T	this study
WC124V	W600W expressing CpXIO-N337V with pRS-C124V	this study
WL120	W600W expressing codon optimized Lactococcus lactis subsp. lactis xylose isomerase gene (LlXIO) with pRS-L120	this study
WL124A	W600W expressing LlXIO-N337A with pRS-L124A	this study
WL124C	W600W expressing LlXIO-N337C with pRS-L124C	this study
WL124T	W600W expressing LlXIO-N337T with pRS-L124T	this study
WL124V	W600W expressing LlXIO-N337V with pRS-L124V	this study
