# Supplementary material for: Screening and evolution of a novel protist xylose isomerase from the termite Reticulitermes speratus for efficient xylose fermentation in Saccharomyces cerevisiae
Source: Biotechnol Biofuels. 2017 Aug 23;10:203. doi: 10.1186/s13068-017-0890-1 (PMC5569483; doi:10.1186/s13068-017-0890-1)
Supplement: Supplementary file 7 — Additional file 7: Table S3. List of plasmids. [file 13068_2017_890_MOESM7_ESM.xls]

## Sheet: Sheet1
Plasmid	Description	Reference
pXHis-XK	Integration plasmid targeted to the HIS3 loci containing PHOR7-XKS1 from S. cerevisiae-TCYC1	this study
pXAdh-TAL1-TKL1	Integration plasmid targeted to the upstream region of ADH3 containing PHOR7-TAL1 from S. cerevisiae-TCYC1 and PHOR7-TKL1 from S. cerevisiae-TCYC1	this study
pXGre-RPE1-RKI1	Integration plasmid targeted to GRE3 loci containing PHOR7-RPE1 from S. cerevisiae-TCYC1 and PHOR7-RKI1 from S. cerevisiae-TCYC1	this study
pRS436GAP	Multicopy vector pRS436 containing PTDH3-multi cloning site (MCS)-TCYC1, 2m ori	DDBJ AB3048629
pRS-R110	pRS436GAP containing PTDH3-RsXI-A from cDNA library of protists in R. speratus-TCYC1	this study
pRS-R210	pRS436GAP containing PTDH3-RsXI-B from cDNA library of protists in R. speratus-TCYC1	this study
pRS-R310	pRS436GAP containing PTDH3-RsXI-C1 from cDNA library of protists in R. speratus-TCYC1	this study
pRS-R410	pRS436GAP containing PTDH3-RsXI-C2 from cDNA library of protists in R. speratus-TCYC1	this study
pRS-R510	pRS436GAP containing PTDH3-RsXI-D1 from cDNA library of protists in R. speratus-TCYC1	this study
pRS-R610	pRS436GAP containing PTDH3-RsXI-D2 from cDNA library of protists in R. speratus-TCYC1	this study
pRS-R710	pRS436GAP containing PTDH3-RsXI-E from cDNA library of protists in R. speratus-TCYC1	this study
pRS-R810	pRS436GAP containing PTDH3-RsXI-F from cDNA library of protists in R. speratus-TCYC1	this study
pRS-P110	pRS436GAP containing PTDH3-codon-optimized RsXI-C1 (RsXI-C1O)-TCYC1	this study
pRS-R311	pRS436GAP containing PTDH3-xylose isomerase gene from Piromyces sp. E2 (PiXI)-TCYC1	this study
pRS-P111	pRS436GAP containing PTDH3-codon optimized PiXI (PiXIO)-TCYC1	this study
pRS-C111	pRS436GAP containing PTDH3-codon optimized xylose isomerase gene from C. phytofermentans DSM18823 (CpXIO)-TCYC1	this study
pRS316	pBluescript-based low copy centromere vector	NBRP BYP562
pRS316GAP	pRS316 containing PTDH3-MCS-TCYC1	this study
pRS-R320	pRS316GAP containing PTDH3-RsXI-C1O-TCYC1	this study
pRS-R321I	pRS316GAP containing PTDH3-RsXI-C1O-T76I-TCYC1	this study
pRS-R322G	pRS316GAP containing PTDH3-RsXI-C1O-E125G-TCYC1	this study
pRS-R323F	pRS316GAP containing PTDH3-RsXI-C1O-I286F-TCYC1	this study
pRS-R324T	pRS316GAP containing PTDH3-RsXI-C1O-N337T-TCYC1	this study
pRS-R325E	pRS316GAP containing PTDH3-RsXI-C1O-K384E-TCYC1	this study
pRS-R324A	pRS316GAP containing PTDH3-RsXIC1O-N337A-TCYC1	this study
pRS-R324R	pRS316GAP containing PTDH3-RsXIC1O-N337R-TCYC1	this study
pRS-R324D	pRS316GAP containing PTDH3-RsXIC1O-N337D-TCYC1	this study
pRS-R324C	pRS316GAP containing PTDH3-RsXIC1O-N337C-TCYC1	this study
pRS-R324Q	pRS316GAP containing PTDH3-RsXIC1O-N337Q-TCYC1	this study
pRS-R324E	pRS316GAP containing PTDH3-RsXIC1O-N337E-TCYC1	this study
pRS-R324G	pRS316GAP containing PTDH3-RsXIC1O-N337G-TCYC1	this study
pRS-R324H	pRS316GAP containing PTDH3-RsXIC1O-N337H-TCYC1	this study
pRS-R324I	pRS316GAP containing PTDH3-RsXIC1O-N337I-TCYC1	this study
pRS-R324L	pRS316GAP containing PTDH3-RsXIC1O-N337L-TCYC1	this study
pRS-R324K	pRS316GAP containing PTDH3-RsXIC1O-N337K-TCYC1	this study
pRS-R324M	pRS316GAP containing PTDH3-RsXIC1O-N337M-TCYC1	this study
pRS-R324F	pRS316GAP containing PTDH3-RsXIC1O-N337F-TCYC1	this study
pRS-R324P	pRS316GAP containing PTDH3-RsXIC1O-N337P-TCYC1	this study
pRS-R324S	pRS316GAP containing PTDH3-RsXIC1O-N337S-TCYC1	this study
pRS-R324W	pRS316GAP containing PTDH3-RsXIC1O-N337W-TCYC1	this study
pRS-R324Y	pRS316GAP containing PTDH3-RsXIC1O-N337Y-TCYC1	this study
pRS-R324V	pRS316GAP containing PTDH3-RsXIC1O-N337V-TCYC1	this study
pRS-P120	pRS316GAP containing PTDH3-PiXIO-TCYC1	this study
pRS-P124A	pRS316GAP containing PTDH3-PiXIO-N338A-TCYC1	this study
pRS-P124C	pRS316GAP containing PTDH3-PiXIO-N338C-TCYC1	this study
pRS-P124T	pRS316GAP containing PTDH3-PiXIO-N338T-TCYC1	this study
pRS-P124V	pRS316GAP containing PTDH3-PiXIO-N338V-TCYC1	this study
pRS-C120	pRS316GAP containing PTDH3-CpXIO-TCYC1	this study
pRS-C124A	pRS316GAP containing PTDH3-CpXIO-N337A-TCYC1	this study
pRS-C124C	pRS316GAP containing PTDH3-CpXIO-N337C-TCYC1	this study
pRS-C124T	pRS316GAP containing PTDH3-CpXIO-N337T-TCYC1	this study
pRS-C124V	pRS316GAP containing PTDH3-CpXIO-N337V-TCYC1	this study
pRS-L120	pRS316GAP containing PTDH3-codon optimized xylose isomerase gene from Lactococcus lactis subsp. lactis (LlXIO)-TCYC1	this study
pRS-L124A	pRS316GAP containing PTDH3-LlXIO-N337A-TCYC1	this study
pRS-L124C	pRS316GAP containing PTDH3-LlXIO-N337C-TCYC1	this study
pRS-L124T	pRS316GAP containing PTDH3-LlXIO-N337T-TCYC1	this study
pRS-L124V	pRS316GAP containing PTDH3-LlXIO-N337V-TCYC1	this study
