# Supplementary material for: Screening and evolution of a novel protist xylose isomerase from the termite Reticulitermes speratus for efficient xylose fermentation in Saccharomyces cerevisiae
Source: Biotechnol Biofuels. 2017 Aug 23;10:203. doi: 10.1186/s13068-017-0890-1 (PMC5569483; doi:10.1186/s13068-017-0890-1)
Supplement: Supplementary file 10 — Additional file 10: Table S4. Primers used in this study. [file 13068_2017_890_MOESM10_ESM.xls]

## Sheet: Sheet1
Primer	Sequence
mXI-F1	5'-tggggnggnmgngarggntay-3'
mXI-R1	5'-nggraaytgrtcngtrtccca-3'
Lib-F	5'-taaacacacataaacaaacaaacccctcgagttaattaaattaatccccc-3'
Lib-R	5'-ttactcctcgagggccacataggccgagctctttttttttttttttt-3'
RsA-F	5'-atcatgcgactttggctggacatac-3'
RsA-termR	5'-tgatgcggccctcgagttatatatataagctcaacaattgctcatatttttc-3'
RsXI-A-IF-F	5'-ataaacaaacaaaccgcggatgtcaagtcgttttgcagccattagtaaaattaaatttgaaggtccttc-3'
RsXI-A-IF-R	5'-tgatgcggccctcgagttatatatataagctcaacaattgctcatatttttcttggtggccgctgg-3'
RsB-R	5'-tcacctcgatgttcagcttgaagtc-3'
RsB-termF	5'-ataaacaaacaaaccgcggaaaatgtcgaacccttggtctagttgcccg-3'
RsXI-B-IF-F	5'-ataaacaaacaaaccgcggaaaatgtcgaacccttggtctagttgcccgaagatcgtgtatgagggacccga-3'
RsXI-B-IF-R	5'-tgatgcggccctcgagtcagatgtacatgttcacgagctgctcgtacttctcctgctgc-3'
RsC1-R	5'-tcgcttcaatattcagtttgaaatc-3'
RsC1-termF	5'-ataaacaaacaaaccgcggaaaatgagtcagatattcaaagatattcctgtgatcaaatatgaaggtcctgc-3'
RsXI-C1-IF-F	5'-ataaacaaacaaaccgcggaaaatgagtcagatattcaaagatattcctgtg-3'
RsXI-C1-IF-R	5'-tgatgcggccctcgagctactgaaacagaatctggtttataatgctttc-3'
RsC2-F	5'-atcatgcaactttggctggtcatac-3'
RsC2-termR	5'-tgatgcggccctcgagctactgaaacaaaatctggttaaatatactctcaagaaactcttgacggc-3'
RsXI-C2-IF-F	5'-ataaacaaacaaaccgcggaaaatgagtgccatatttccaagtgttcccgag-3'
RsXI-C2-IF-R	5'-tgatgcggccctcgagctactgaaacaaaatctggttaaatatactctc-3'
RsD-R	5'-tcgcttcaatattcagtttaaaatc-3'
RsD-termF	5'-ataaacaaacaaaccgcggaaaatgagtcaggaaatattcaaaaacattccccaaatcaaatatgagggtcc-3'
RsXI-D-IF-F	5'-ataaacaaacaaaccgcggaaaatgagtcaggaaatattcaaaaacattccc-3'
RsXI-D-IF-R	5'-tgatgcggccctcgagtcactgaaacagtacctggttcacaatactttc-3'
RsE-F	5'-cgactttggctggacatactttc-3'
RsE-termR	5'-tgatgcggccctcgagtcattgaaacaacacctggttcacgacac-3'
RsXI-E-IF-F	5'-ataaacaaacaaaccgcggaaaatggctcaagagatttttaaagacattcccaagatcaaatatgaaggccc-3'
RsXI-E-IF-R	5'-tgatgcggccctcgagtcattgaaacaacacctggttcacgacactctc-3'
RsF-termR	5'-accaatactccgaccataagtaacagctagtttc-3'
RsF-F	5'-actcttgctggccacacatttc-3'
RsXI-F-IF-F	5'-ataaacaaacaaaccgcggaaaatgtccaccgaaatattcccaggaatcaagcaaattc-3'
RsXI-F-IF-R	5'-tgatgcggccctcgagttactgaaacagaatttgattaaacacactttcgagatactcc-3'
M13-F	5'-gtaaaacgacggccagt-3'
M13-R	5'-caggaaacagctatgaccat-3'
ADE2+1F	5'-atggattctagaacagttggtatattagg-3'
ADE2+1716R	5'-ttacttgttttctagataagcttcgtaacc-3'
TRP1M-F	5'-aacgacattactatatatataatatagg-3'
TRP1M-R	5'-caagtgcacaaacaatac-3'
pRSSacII-AAA-ATG-F4	5’-gaacttagtttcgaataaacacacataaacaaacaaaccgcggaaaatg-3’
pRSXhoI-TAA-R3	5’-gtgaatgtaagcgtgacataactaattacatgatgcggccctcgagtta-3’
TDH3p-CYC1t-IF-F	5’-tcgctattacgccagctggcgaaagggggatgtgc-3’
TDH3p-CYC1t-IF-R	5’-gattcattaatgcagctggcacgacaggtttcccgactggaaagc-3’
RsXI-N337A-FP-F	5’-attaaggcaggtggtttgaccggtggtttggcttttgattccaaggttagaagacc-3’
RsXI-N337R-FP-F	5’-attaaggcaggtggtttgaccggtggtttgagatttgattccaaggttagaagacc-3’
RsXI-N337D-FP-F	5’-attaaggcaggtggtttgaccggtggtttggattttgattccaaggttagaagacc-3’
RsXI-N337C-FP-F	5’-attaaggcaggtggtttgaccggtggtttgtgttttgattccaaggttagaagacc-3’
RsXI-N337Q-FP-F	5’-attaaggcaggtggtttgaccggtggtttgcaatttgattccaaggttagaagacc-3’
RsXI-N337E-FP-F	5’-attaaggcaggtggtttgaccggtggtttggaatttgattccaaggttagaagacc-3’
RsXI-N337G-FP-F	5’-attaaggcaggtggtttgaccggtggtttgggttttgattccaaggttagaagacc-3’
RsXI-N337H-FP-F	5’-attaaggcaggtggtttgaccggtggtttgcattttgattccaaggttagaagacc-3’
RsXI-N337I-FP-F	5’-attaaggcaggtggtttgaccggtggtttgatttttgattccaaggttagaagacc-3’
RsXI-N337L-FP-F	5’-attaaggcaggtggtttgaccggtggtttgttgtttgattccaaggttagaagacc-3’
RsXI-N337K-FP-F	5’-attaaggcaggtggtttgaccggtggtttgaaatttgattccaaggttagaagacc-3’
RsXI-N337M-FP-F	5’-attaaggcaggtggtttgaccggtggtttgatgtttgattccaaggttagaagacc-3’
RsXI-N337F-FP-F	5’-attaaggcaggtggtttgaccggtggtttgttttttgattccaaggttagaagacc-3’
RsXI-N337P-FP-F	5’-attaaggcaggtggtttgaccggtggtttgccatttgattccaaggttagaagacc-3’
RsXI-N337S-FP-F	5’-attaaggcaggtggtttgaccggtggtttgtcttttgattccaaggttagaagacc-3’
RsXI-N337W-FP-F	5’-attaaggcaggtggtttgaccggtggtttgtggtttgattccaaggttagaagacc-3’
RsXI-N337Y-FP-F	5’-attaaggcaggtggtttgaccggtggtttgtattttgattccaaggttagaagacc-3’
RsXI-N337V-FP-F	5’-attaaggcaggtggtttgaccggtggtttggtttttgattccaaggttagaagacc-3’
PiXI-opt-IF-F2	5’-ataaacaaacaaaccgcggaaaatggctaaggaatacttcccacaaatccaaaagattaaattcgaggg-3’
PiXI-opt-IF-R2	5’-tgatgcggccctcgagttattggtacatagcaacaattgcttcatacaattcttgtttaccac-3’
PiXIO-N338A-FP-F	5’-atcagaggtggtggttttgttacaggtggtaccgctttcgatgcaaaaaccag-3’
PiXIO-N338C-FP-F	5’-atcagaggtggtggttttgttacaggtggtacctgtttcgatgcaaaaaccag-3’
PiXIO-N338T-FP-F	5’-atcagaggtggtggttttgttacaggtggtaccactttcgatgcaaaaaccag-3’
PiXIO-N338V-FP-F	5’-atcagaggtggtggttttgttacaggtggtaccgttttcgatgcaaaaaccag-3’
CpXI-opt-IF-F2	5’-ataaacaaacaaaccgcggaaaatgaagaattacttcccaaatgtcccagaagtgaaatatgaaggccc-3’
CpXI-opt-IF-R2	5’-tgatgcggccctcgagtcatctaaacaagatgttattgacaatagtctccaagacttcttgtc-3’
CpXIO-N337A-FP-F	5’-tgaaagctggaggctttactaatggtggtctagcttttgatgctaaggttagaagaggcag-3’
CpXIO-N337C-FP-F	5’-tgaaagctggaggctttactaatggtggtctatgttttgatgctaaggttagaagaggcag-3’
CpXIO-N337T-FP-F	5’-tgaaagctggaggctttactaatggtggtctaacttttgatgctaaggttagaagaggcag-3’
CpXIO-N337V-FP-F	5’-tgaaagctggaggctttactaatggtggtctagtttttgatgctaaggttagaagaggcag-3’
LlXI-opt- IF-F	5’-ataaacaaacaaaccgcggaaaatggcctactttaacgacatcgcaccaatcaaatacgaaggtactaag-3’
LlXI-opt-IF-R	5’-tgatgcggccctcgagttataccaagtagtcgttcaaaacactctttatgtattccaaatgg -3’
LlXIO-N337A-FP-F	5’-gaacggtggtttgggtaaaggtggtatagcttttgatgccaaagtcagaagaacatc-3’
LlXIO-N337C-FP-F	5’-gaacggtggtttgggtaaaggtggtatatgttttgatgccaaagtcagaagaacatc-3’
LlXIO-N337T-FP-F	5’-gaacggtggtttgggtaaaggtggtataacttttgatgccaaagtcagaagaacatc-3’
LlXIO-N337V-FP-F	5’-gaacggtggtttgggtaaaggtggtatagtttttgatgccaaagtcagaagaacatc-3’
RsXI_C1_Cend_comp	5’-tgraanardatytgrttdat-3’
RsXI_C1_Nend	5’-atgwsncarathttyaarga-3’
C_nested_comp	5’-atnswytcnarrtaytcytg-3’
C_nested	5’-tcrtayttdatncanggdat-3’
GAL2-F	5’-ggccgtaaaaagggtctttc-3’
GAL2-R	5’-tctcaagtgctttggagcaa-3’
GND2-F	5’-aggctgttttcgctcgttg-3’
GND2-R	5’-cctgccagaagtttcgaagc-3’
HXT1-F	5’-taacaaatgcccacctgacca-3’
HXT1-R	5’-attcgccccaagatgcagtac-3’
HXT5-F	5’-aaacccgtctcaagttacatttcc-3’
HXT5-R	5’-tgtcaacctccttctgaagctc-3’
HXT6, 7-R	5’-tagagacagtgacataggcag-3’
HXT6,7-F	5’-ttatggtgaaggtgaagagca-3’
RKI1-F	5’-tgccggtgtcccaaaaa-3’
RKI1-R	5’-tgcagctctcttggcatcc-3’
RPE1-F	5’-gacatgatgccaaaagtggaaa-3’
RPE1-R	5’-ccaccatcgacttggatattca-3’
SOL4-F	5’-gaaaagcaagaatcggcgtta-3’
SOL4-R	5’-atcctccactgatggcgata-3’
TAL1-F	5’-tgccaagcaaccaacttacg-3’
TAL1-R	5’-cggtggtcttaccatgcttc-3’
TKL1-F	5’-gcgcatgaacccaacca-3’
TKL1-R	5’-cgaccgcgtgaccgtta-3’
TKL2-F	5’-cctcaattggagcattcctc-3’
TKL2-R	5’-caggattctccacgtcatgg-3’
XKS1-F	5’-cagcagcacgggtctgtcta-3’
XKS1-R	5’-cggtttcttattcaattgctctaaca-3’
ZWF1-F	5’-cagcaatgactttcaacatcgaa-3’
ZWF1-R	5’-ccggcacgcatcatgat-3’
Point mutation sites are underlined.
